# Supplementary material for: Predicting functional associations from metabolism using bi-partite network algorithms
Source: BMC Syst Biol. 2010 Jul 14;4:95. doi: 10.1186/1752-0509-4-95 (PMC2919484; doi:10.1186/1752-0509-4-95)
Supplement: Additional file 3 — Putative false positives. The 101 gene pairs with high network association and low semantic similarity are tabulated and the reasons for disagreement are annotated. [file 1752-0509-4-95-S3.TXT]

ORF1	ORF2	StandardName1	Description1	StandardName2	Description2	SemSimBP	SemSimMF	SemSimCC	SemSimMax	GDKwithC	FluxCorln	BP1	BP2	BPParent	MF1	MF2	MFParent	CC1	CC2	CCParent	Annotation
YDL045C	YIL134W	FAD1	Flavin adenine dinucleotide (FAD) synthetase, performs the second step in synthesis of FAD from riboflavin	FLX1	Protein required for transport of flavin adenine dinucleotide (FAD), a synthesis product of riboflavin, across the mitochondrial membrane	0.200230574	0.658875914	0.428955987	0.658875914	270.767746	NA	GO:0006747(1)-FAD biosynthetic process	GO:0055085(382)-transmembrane transport	GO:0009987(5165)-cellular process	GO:0000166(911)-nucleotide binding	GO:0005488(3265)-binding	GO:0005488(3265)-binding	GO:0005737(4109)-cytoplasm	GO:0005739(1124)-mitochondrion	GO:0005737(4109)-cytoplasm	transport-synthesis
YIR029W	YJR152W	DAL2	Allantoicase, converts allantoate to urea and ureidoglycolate in the second step of allantoin degradation; expression sensitive to nitrogen catabolite repression and induced by allophanate, an intermediate in allantoin degradation	DAL5	Allantoate permease; ureidosuccinate permease; also transports dipeptides, though with lower affinity than for allantoate and ureidosuccinate; expression is constitutive but sensitive to nitrogen catabolite repression	0.200230574	0	0	0.200230574	194.792245	NA	GO:0006144(23)-purine base metabolic process	GO:0055085(382)-transmembrane transport	GO:0009987(5165)-cellular process	GO:0004037(1)-allantoicase activity	GO:0005215(425)-transporter activity	GO:0003674(6310)-molecular_function	GO:0005575(6310)-cellular_component	GO:0016021(1250)-integral to membrane	GO:0005575(6310)-cellular_component	transport-synthesis
YIR027C	YJR152W	DAL1	Allantoinase, converts allantoin to allantoate in the first step of allantoin degradation; expression sensitive to nitrogen catabolite repression	DAL5	Allantoate permease; ureidosuccinate permease; also transports dipeptides, though with lower affinity than for allantoate and ureidosuccinate; expression is constitutive but sensitive to nitrogen catabolite repression	0.200230574	0	0	0.200230574	191.890352	NA	GO:0006144(23)-purine base metabolic process	GO:0055085(382)-transmembrane transport	GO:0009987(5165)-cellular process	GO:0008270(492)-zinc ion binding	GO:0005215(425)-transporter activity	GO:0003674(6310)-molecular_function	GO:0005575(6310)-cellular_component	GO:0016021(1250)-integral to membrane	GO:0005575(6310)-cellular_component	transport-synthesis
YGL077C	YLR133W	HNM1	Choline/ethanolamine transporter; involved in the uptake of nitrogen mustard and the uptake of glycine betaine during hypersaline stress; co-regulated with phospholipid biosynthetic genes and negatively regulated by choline and myo-inositol	CKI1	Choline kinase, catalyzing the first step in phosphatidylcholine synthesis via the CDP-choline (Kennedy pathway); exhibits some ethanolamine kinase activity contributing to phosphatidylethanolamine synthesis via the CDP-ethanolamine pathway	0.200230574	0	0.09310975	0.200230574	164.042696	1	GO:0055085(382)-transmembrane transport	GO:0006656(9)-phosphatidylcholine biosynthetic process	GO:0009987(5165)-cellular process	GO:0005342(62)-organic acid transmembrane transporter activity	GO:0000166(911)-nucleotide binding	GO:0003674(6310)-molecular_function	GO:0016021(1250)-integral to membrane	GO:0005737(4109)-cytoplasm	GO:0044464(5749)-cell part	transport-synthesis
YDL210W	YGL040C	UGA4	Permease that serves as a gamma-aminobutyrate (GABA) transport protein involved in the utilization of GABA as a nitrogen source; catalyzes the transport of putrescine and delta-aminolevulinic acid (ALA); localized to the vacuolar membrane	HEM2	Aminolevulinate dehydratase, a homo-octameric enzyme, catalyzes the conversion of 5-aminolevulinate to porphobilinogen, the second step in heme biosynthesis; enzymatic activity is zinc-dependent; localizes to the cytoplasm and nucleus	0.200230574	0	0.466902263	0.466902263	151.773956	NA	GO:0055085(382)-transmembrane transport	GO:0006783(16)-heme biosynthetic process	GO:0009987(5165)-cellular process	GO:0015171(38)-amino acid transmembrane transporter activity	GO:0003824(2344)-catalytic activity	GO:0003674(6310)-molecular_function	GO:0000329(89)-fungal-type vacuole membrane	GO:0005634(2206)-nucleus	GO:0043227(3956)-membrane-bounded organelle	transport-synthesis
YBR291C	YJL200C	CTP1	Mitochondrial inner membrane citrate transporter, member of the mitochondrial carrier family	ACO2	Putative mitochondrial aconitase isozyme; similarity to Aco1p, an aconitase required for the TCA cycle; expression induced during growth on glucose, by amino acid starvation via Gcn4p, and repressed on ethanol	0.481159123	0.658875914	1.725241925	1.725241925	142.685626	NA	GO:0006414(621)-translational elongation	GO:0006519(315)-cellular amino acid and derivative metabolic process	GO:0044238(3900)-primary metabolic process	GO:0005488(3265)-binding	GO:0005506(124)-iron ion binding	GO:0005488(3265)-binding	GO:0005739(1124)-mitochondrion	GO:0005739(1124)-mitochondrion	GO:0005739(1124)-mitochondrion	pathway-boundary-TCA
YEL047C	YJR095W		Soluble fumarate reductase, required with isoenzyme Osm1p for anaerobic growth; may interact with ribosomes, based on co-purification experiments; authentic, non-tagged protein is detected in purified mitochondria in high-throughput studies	SFC1	Mitochondrial succinate-fumarate transporter, transports succinate into and fumarate out of the mitochondrion; required for ethanol and acetate utilization	0.200230574	0	1.725241925	1.725241925	133.676389	NA	GO:0006414(621)-translational elongation	GO:0055085(382)-transmembrane transport	GO:0009987(5165)-cellular process	GO:0009055(58)-electron carrier activity	GO:0005488(3265)-binding	GO:0003674(6310)-molecular_function	GO:0005739(1124)-mitochondrion	GO:0005739(1124)-mitochondrion	GO:0005739(1124)-mitochondrion	transport-synthesis
YGR065C	YGR286C	VHT1	High-affinity plasma membrane H+biotin (vitamin H) symporter; mutation results in fatty acid auxotrophy; 12 transmembrane domain containing major facilitator subfamily member; mRNA levels negatively regulated by iron deprivation and biotin	BIO2	Biotin synthase, catalyzes the conversion of dethiobiotin to biotin, which is the last step of the biotin biosynthesis pathway; complements E. coli bioB mutant	0.200230574	0	0.09310975	0.200230574	133.074246	NA	GO:0055085(382)-transmembrane transport	GO:0006414(621)-translational elongation	GO:0009987(5165)-cellular process	GO:0022891(303)-substrate-specific transmembrane transporter activity	GO:0003824(2344)-catalytic activity	GO:0003674(6310)-molecular_function	GO:0016021(1250)-integral to membrane	GO:0005739(1124)-mitochondrion	GO:0044464(5749)-cell part	transport-synthesis
YML008C	YOR011W	ERG6	Delta(24)-sterol C-methyltransferase, converts zymosterol to fecosterol in the ergosterol biosynthetic pathway by methylating position C-24; localized to both lipid particles and mitochondrial outer membrane	AUS1	Transporter of the ATP-binding cassette family, involved in uptake of sterols and anaerobic growth	0	0.990276805	1.725241925	1.725241925	126.125522	0.365554	GO:0006066(237)-alcohol metabolic process	GO:0006810(1326)-transport	GO:0008150(6310)-biological_process	GO:0003838(1)-sterol 24-C-methyltransferase activity	GO:0016887(279)-ATPase activity	GO:0003824(2344)-catalytic activity	GO:0005739(1124)-mitochondrion	GO:0005739(1124)-mitochondrion	GO:0005739(1124)-mitochondrion	transport-synthesis
YDL040C	YKR093W	NAT1	Subunit of the N-terminal acetyltransferase NatA (Nat1p, Ard1p, Nat5p); N-terminally acetylates many proteins, which influences multiple processes such as the cell cycle, heat-shock resistance, mating, sporulation, and telomeric silencing	PTR2	Integral membrane peptide transporter, mediates transport of di- and tri-peptides; conserved protein that contains 12 transmembrane domains; PTR2 expression is regulated by the N-end rule pathway via repression by Cup9p	1.806768533	0	0.09310975	1.806768533	113.597151	NA	GO:0006417(191)-regulation of translation	GO:0006414(621)-translational elongation	GO:0006412(1036)-translation	GO:0005488(3265)-binding	GO:0005215(425)-transporter activity	GO:0003674(6310)-molecular_function	GO:0005737(4109)-cytoplasm	GO:0016021(1250)-integral to membrane	GO:0044464(5749)-cell part	pathway-boundary-NAc
YGR147C	YKR093W	NAT2	Protein with an apparent role in acetylation of N-terminal methionine residues	PTR2	Integral membrane peptide transporter, mediates transport of di- and tri-peptides; conserved protein that contains 12 transmembrane domains; PTR2 expression is regulated by the N-end rule pathway via repression by Cup9p	1.180479163	0	0.09310975	1.180479163	113.597151	NA	GO:0017196(3)-N-terminal peptidyl-methionine acetylation	GO:0006414(621)-translational elongation	GO:0044267(1938)-cellular protein metabolic process	GO:0003674(6310)-molecular_function	GO:0005215(425)-transporter activity	GO:0003674(6310)-molecular_function	GO:0005737(4109)-cytoplasm	GO:0016021(1250)-integral to membrane	GO:0044464(5749)-cell part	pathway-boundary-NAc
YIL094C	YOR222W	LYS12	Homo-isocitrate dehydrogenase, an NAD-linked mitochondrial enzyme required for the fourth step in the biosynthesis of lysine, in which homo-isocitrate is oxidatively decarboxylated to alpha-ketoadipate	ODC2	Mitochondrial inner membrane transporter, exports 2-oxoadipate and 2-oxoglutarate from the mitochondrial matrix to the cytosol for use in lysine and glutamate biosynthesis and in lysine catabolism	0.200230574	0.658875914	1.725241925	1.725241925	112.120866	NA	GO:0008652(133)-cellular amino acid biosynthetic process	GO:0055085(382)-transmembrane transport	GO:0009987(5165)-cellular process	GO:0000287(182)-magnesium ion binding	GO:0005488(3265)-binding	GO:0005488(3265)-binding	GO:0005739(1124)-mitochondrion	GO:0005739(1124)-mitochondrion	GO:0005739(1124)-mitochondrion	transport-synthesis
YCR028C	YDR531W	FEN2	Plasma membrane H+pantothenate symporter; confers sensitivity to the antifungal agent fenpropimorph	CAB1	Pantothenate kinase (ATP%3AD-pantothenate 4'-phosphotransferase, EC 2.7.1.33); catalyzes the first committed step in the universal biosynthetic pathway for synthesis of coenzyme A (CoA)	0.200230574	0	0.09310975	0.200230574	111.761747	NA	GO:0055085(382)-transmembrane transport	GO:0015937(7)-coenzyme A biosynthetic process	GO:0009987(5165)-cellular process	GO:0015233(1)-pantothenate transporter activity	GO:0000166(911)-nucleotide binding	GO:0003674(6310)-molecular_function	GO:0016021(1250)-integral to membrane	GO:0005737(4109)-cytoplasm	GO:0044464(5749)-cell part	transport-synthesis
YKL104C	YMR084W	GFA1	Glutamine-fructose-6-phosphate amidotransferase, catalyzes the formation of glucosamine-6-P and glutamate from fructose-6-P and glutamine in the first step of chitin biosynthesis		Putative protein of unknown function; YMR084W and adjacent ORF YMR085W are merged in related strains	0	0	0	0	111.174493	1	GO:0005975(363)-carbohydrate metabolic process	GO:0008150(6310)-biological_process	GO:0008150(6310)-biological_process	GO:0005529(13)-sugar binding	GO:0003674(6310)-molecular_function	GO:0003674(6310)-molecular_function	GO:0005575(6310)-cellular_component	GO:0005575(6310)-cellular_component	GO:0005575(6310)-cellular_component	unannotated
YMR084W	YMR085W		Putative protein of unknown function; YMR084W and adjacent ORF YMR085W are merged in related strains		Putative protein of unknown function; YMR085W and adjacent ORF YMR084W are merged in related strains	0	0	0	0	111.174493	1	GO:0008150(6310)-biological_process	GO:0005975(363)-carbohydrate metabolic process	GO:0008150(6310)-biological_process	GO:0003674(6310)-molecular_function	GO:0003674(6310)-molecular_function	GO:0003674(6310)-molecular_function	GO:0005575(6310)-cellular_component	GO:0005575(6310)-cellular_component	GO:0005575(6310)-cellular_component	unannotated
YLR100W	YOR011W	ERG27	3-keto sterol reductase, catalyzes the last of three steps required to remove two C-4 methyl groups from an intermediate in ergosterol biosynthesis; mutants are sterol auxotrophs	AUS1	Transporter of the ATP-binding cassette family, involved in uptake of sterols and anaerobic growth	0	0.990276805	1.725241925	1.725241925	108.812402	0.994006	GO:0055114(367)-oxidation reduction	GO:0006810(1326)-transport	GO:0008150(6310)-biological_process	GO:0000253(1)-3-keto sterol reductase activity	GO:0016887(279)-ATPase activity	GO:0003824(2344)-catalytic activity	GO:0005741(94)-mitochondrial outer membrane	GO:0005739(1124)-mitochondrion	GO:0005739(1124)-mitochondrion	transport-synthesis
YGR125W	YJR010W		Putative protein of unknown function; deletion mutant has decreased rapamycin resistance but normal wormannin resistance; green fluorescent protein (GFP)-fusion protein localizes to the vacuole	MET3	ATP sulfurylase, catalyzes the primary step of intracellular sulfate activation, essential for assimilatory reduction of sulfate to sulfide, involved in methionine metabolism	0.200230574	0	0.77055206	0.77055206	103.563759	-0.250625	GO:0055085(382)-transmembrane transport	GO:0006414(621)-translational elongation	GO:0009987(5165)-cellular process	GO:0003674(6310)-molecular_function	GO:0000166(911)-nucleotide binding	GO:0003674(6310)-molecular_function	GO:0000324(184)-fungal-type vacuole	GO:0005739(1124)-mitochondrion	GO:0044444(2920)-cytoplasmic part	transport-synthesis
YBR294W	YJR010W	SUL1	High affinity sulfate permease; sulfate uptake is mediated by specific sulfate transporters Sul1p and Sul2p, which control the concentration of endogenous activated sulfate intermediates	MET3	ATP sulfurylase, catalyzes the primary step of intracellular sulfate activation, essential for assimilatory reduction of sulfate to sulfide, involved in methionine metabolism	0.200230574	0	0.09310975	0.200230574	103.563759	-0.250625	GO:0055085(382)-transmembrane transport	GO:0006414(621)-translational elongation	GO:0009987(5165)-cellular process	GO:0005215(425)-transporter activity	GO:0000166(911)-nucleotide binding	GO:0003674(6310)-molecular_function	GO:0016021(1250)-integral to membrane	GO:0005737(4109)-cytoplasm	GO:0044464(5749)-cell part	transport-synthesis
YJR010W	YLR092W	MET3	ATP sulfurylase, catalyzes the primary step of intracellular sulfate activation, essential for assimilatory reduction of sulfate to sulfide, involved in methionine metabolism	SUL2	High affinity sulfate permease; sulfate uptake is mediated by specific sulfate transporters Sul1p and Sul2p, which control the concentration of endogenous activated sulfate intermediates	0.200230574	0	0.09310975	0.200230574	103.563759	-0.250625	GO:0006414(621)-translational elongation	GO:0055085(382)-transmembrane transport	GO:0009987(5165)-cellular process	GO:0000166(911)-nucleotide binding	GO:0005215(425)-transporter activity	GO:0003674(6310)-molecular_function	GO:0005737(4109)-cytoplasm	GO:0016021(1250)-integral to membrane	GO:0044464(5749)-cell part	transport-synthesis
YBL042C	YLR245C	FUI1	High affinity uridine permease, localizes to the plasma membrane; also mediates low but significant transport of the cytotoxic nucleoside analog 5-fluorouridine; not involved in uracil transport	CDD1	Cytidine deaminase; catalyzes the modification of cytidine to uridine in vitro but native RNA substrates have not been identified, localizes to both the nucleus and cytoplasm	1.909344426	0	0.09310975	1.909344426	97.285421	NA	GO:0042176(27)-regulation of protein catabolic process	GO:0006217(1)-deoxycytidine catabolic process	GO:0009056(935)-catabolic process	GO:0015205(10)-nucleobase transmembrane transporter activity	GO:0003824(2344)-catalytic activity	GO:0003674(6310)-molecular_function	GO:0016021(1250)-integral to membrane	GO:0005737(4109)-cytoplasm	GO:0044464(5749)-cell part	transport-synthesis
YBR291C	YDR035W	CTP1	Mitochondrial inner membrane citrate transporter, member of the mitochondrial carrier family	ARO3	3-deoxy-D-arabino-heptulosonate-7-phosphate (DAHP) synthase, catalyzes the first step in aromatic amino acid biosynthesis and is feedback-inhibited by phenylalanine or high concentration of tyrosine or tryptophan	0.948499635	0	1.725241925	1.725241925	97.1131	-0.104987	GO:0006414(621)-translational elongation	GO:0008652(133)-cellular amino acid biosynthetic process	GO:0044249(2444)-cellular biosynthetic process	GO:0005488(3265)-binding	GO:0003824(2344)-catalytic activity	GO:0003674(6310)-molecular_function	GO:0005739(1124)-mitochondrion	GO:0005739(1124)-mitochondrion	GO:0005739(1124)-mitochondrion	pathway-boundary-TCA
YCR028C	YIL145C	FEN2	Plasma membrane H+pantothenate symporter; confers sensitivity to the antifungal agent fenpropimorph	PAN6	Pantothenate synthase, also known as pantoate-beta-alanine ligase, required for pantothenic acid biosynthesis, deletion causes pantothenic acid auxotrophy, homologous to E. coli panC	0.200230574	0	0.09310975	0.200230574	94.935018	0.999794	GO:0055085(382)-transmembrane transport	GO:0006414(621)-translational elongation	GO:0009987(5165)-cellular process	GO:0015233(1)-pantothenate transporter activity	GO:0000166(911)-nucleotide binding	GO:0003674(6310)-molecular_function	GO:0016021(1250)-integral to membrane	GO:0005737(4109)-cytoplasm	GO:0044464(5749)-cell part	transport-synthesis
YEL063C	YPL111W	CAN1	Plasma membrane arginine permease, requires phosphatidyl ethanolamine (PE) for localization, exclusively associated with lipid rafts; mutation confers canavanine resistance	CAR1	Arginase, responsible for arginine degradation, expression responds to both induction by arginine and nitrogen catabolite repression; disruption enhances freeze tolerance	0.200230574	0	0.77055206	0.77055206	91.242737	0.183251	GO:0055085(382)-transmembrane transport	GO:0006414(621)-translational elongation	GO:0009987(5165)-cellular process	GO:0015171(38)-amino acid transmembrane transporter activity	GO:0008270(492)-zinc ion binding	GO:0003674(6310)-molecular_function	GO:0005739(1124)-mitochondrion	GO:0005829(669)-cytosol	GO:0044444(2920)-cytoplasmic part	transport-synthesis
YHR018C	YJR095W	ARG4	Argininosuccinate lyase, catalyzes the final step in the arginine biosynthesis pathway	SFC1	Mitochondrial succinate-fumarate transporter, transports succinate into and fumarate out of the mitochondrion; required for ethanol and acetate utilization	0.200230574	0	0.77055206	0.77055206	85.00318	NA	GO:0006414(621)-translational elongation	GO:0055085(382)-transmembrane transport	GO:0009987(5165)-cellular process	GO:0003824(2344)-catalytic activity	GO:0005488(3265)-binding	GO:0003674(6310)-molecular_function	GO:0005829(669)-cytosol	GO:0005739(1124)-mitochondrion	GO:0044444(2920)-cytoplasmic part	transport-synthesis
YBR092C	YOR071C	PHO3	Constitutively expressed acid phosphatase similar to Pho5p; brought to the cell surface by transport vesicles; hydrolyzes thiamin phosphates in the periplasmic space, increasing cellular thiamin uptake; expression is repressed by thiamin	NRT1	High-affinity nicotinamide riboside transporter; also transports thiamine with low affinity; shares sequence similarity with Thi7p and Thi72p; proposed to be involved in 5-fluorocytosine sensitivity	0.449113995	0	0.09310975	0.449113995	83.919256	NA	GO:0006796(321)-phosphate metabolic process	GO:0006414(621)-translational elongation	GO:0044237(4027)-cellular metabolic process	GO:0003993(8)-acid phosphatase activity	GO:0015205(10)-nucleobase transmembrane transporter activity	GO:0003674(6310)-molecular_function	GO:0030287(9)-cell wall-bounded periplasmic space	GO:0016021(1250)-integral to membrane	GO:0044464(5749)-cell part	secondary-activity
YBR092C	YLR237W	PHO3	Constitutively expressed acid phosphatase similar to Pho5p; brought to the cell surface by transport vesicles; hydrolyzes thiamin phosphates in the periplasmic space, increasing cellular thiamin uptake; expression is repressed by thiamin	THI7	Plasma membrane transporter responsible for the uptake of thiamine, member of the major facilitator superfamily of transporters; mutation of human ortholog causes thiamine-responsive megaloblastic anemia	0.200230574	0	0.09310975	0.200230574	83.919256	NA	GO:0006796(321)-phosphate metabolic process	GO:0055085(382)-transmembrane transport	GO:0009987(5165)-cellular process	GO:0003993(8)-acid phosphatase activity	GO:0015205(10)-nucleobase transmembrane transporter activity	GO:0003674(6310)-molecular_function	GO:0030287(9)-cell wall-bounded periplasmic space	GO:0016021(1250)-integral to membrane	GO:0044464(5749)-cell part	secondary-activity
YBR092C	YOR192C	PHO3	Constitutively expressed acid phosphatase similar to Pho5p; brought to the cell surface by transport vesicles; hydrolyzes thiamin phosphates in the periplasmic space, increasing cellular thiamin uptake; expression is repressed by thiamin	THI72	Transporter of thiamine or related compound; shares sequence similarity with Thi7p	0.200230574	0	0.09310975	0.200230574	83.919256	NA	GO:0006796(321)-phosphate metabolic process	GO:0055085(382)-transmembrane transport	GO:0009987(5165)-cellular process	GO:0003993(8)-acid phosphatase activity	GO:0005215(425)-transporter activity	GO:0003674(6310)-molecular_function	GO:0030287(9)-cell wall-bounded periplasmic space	GO:0016020(1862)-membrane	GO:0044464(5749)-cell part	secondary-activity
YBL042C	YNR012W	FUI1	High affinity uridine permease, localizes to the plasma membrane; also mediates low but significant transport of the cytotoxic nucleoside analog 5-fluorouridine; not involved in uracil transport	URK1	Uridine/cytidine kinase, component of the pyrimidine ribonucleotide salvage pathway that converts uridine into UMP and cytidine into CMP; involved in the pyrimidine deoxyribonucleotide salvage pathway, converting deoxycytidine into dCMP	0.62692624	0	0.09310975	0.62692624	82.666427	NA	GO:0042176(27)-regulation of protein catabolic process	GO:0009451(189)-RNA modification	GO:0043170(3371)-macromolecule metabolic process	GO:0015205(10)-nucleobase transmembrane transporter activity	GO:0000166(911)-nucleotide binding	GO:0003674(6310)-molecular_function	GO:0016021(1250)-integral to membrane	GO:0005737(4109)-cytoplasm	GO:0044464(5749)-cell part	transport-synthesis
YCL050C	YGR125W	APA1	Diadenosine 5',5''-P1,P4-tetraphosphate phosphorylase I (AP4A phosphorylase), involved in catabolism of bis(5'-nucleosidyl) tetraphosphates; has similarity to Apa2p		Putative protein of unknown function; deletion mutant has decreased rapamycin resistance but normal wormannin resistance; green fluorescent protein (GFP)-fusion protein localizes to the vacuole	0.200230574	0	0.466902263	0.466902263	82.206185	-0.115455	GO:0006414(621)-translational elongation	GO:0055085(382)-transmembrane transport	GO:0009987(5165)-cellular process	GO:0003824(2344)-catalytic activity	GO:0003674(6310)-molecular_function	GO:0003674(6310)-molecular_function	GO:0005634(2206)-nucleus	GO:0000324(184)-fungal-type vacuole	GO:0043227(3956)-membrane-bounded organelle	unannotated
YBR294W	YCL050C	SUL1	High affinity sulfate permease; sulfate uptake is mediated by specific sulfate transporters Sul1p and Sul2p, which control the concentration of endogenous activated sulfate intermediates	APA1	Diadenosine 5',5''-P1,P4-tetraphosphate phosphorylase I (AP4A phosphorylase), involved in catabolism of bis(5'-nucleosidyl) tetraphosphates; has similarity to Apa2p	0.200230574	0	0.09310975	0.200230574	82.206185	-0.115455	GO:0055085(382)-transmembrane transport	GO:0006414(621)-translational elongation	GO:0009987(5165)-cellular process	GO:0005215(425)-transporter activity	GO:0003824(2344)-catalytic activity	GO:0003674(6310)-molecular_function	GO:0016021(1250)-integral to membrane	GO:0005737(4109)-cytoplasm	GO:0044464(5749)-cell part	transport-synthesis
YCL050C	YLR092W	APA1	Diadenosine 5',5''-P1,P4-tetraphosphate phosphorylase I (AP4A phosphorylase), involved in catabolism of bis(5'-nucleosidyl) tetraphosphates; has similarity to Apa2p	SUL2	High affinity sulfate permease; sulfate uptake is mediated by specific sulfate transporters Sul1p and Sul2p, which control the concentration of endogenous activated sulfate intermediates	0.200230574	0	0.09310975	0.200230574	82.206185	-0.115455	GO:0006414(621)-translational elongation	GO:0055085(382)-transmembrane transport	GO:0009987(5165)-cellular process	GO:0003824(2344)-catalytic activity	GO:0005215(425)-transporter activity	GO:0003674(6310)-molecular_function	GO:0005737(4109)-cytoplasm	GO:0016021(1250)-integral to membrane	GO:0044464(5749)-cell part	transport-synthesis
YBR291C	YER065C	CTP1	Mitochondrial inner membrane citrate transporter, member of the mitochondrial carrier family	ICL1	Isocitrate lyase, catalyzes the formation of succinate and glyoxylate from isocitrate, a key reaction of the glyoxylate cycle; expression of ICL1 is induced by growth on ethanol and repressed by growth on glucose	0.481159123	0	0.428955987	0.481159123	81.288666	0.448047	GO:0006414(621)-translational elongation	GO:0006097(8)-glyoxylate cycle	GO:0044238(3900)-primary metabolic process	GO:0005488(3265)-binding	GO:0003824(2344)-catalytic activity	GO:0003674(6310)-molecular_function	GO:0005739(1124)-mitochondrion	GO:0005737(4109)-cytoplasm	GO:0005737(4109)-cytoplasm	transport-synthesis
YEL058W	YMR084W	PCM1	Essential N-acetylglucosamine-phosphate mutase; converts GlcNAc-6-P to GlcNAc-1-P, which is a precursor for the biosynthesis of chitin and for the formation of N-glycosylated mannoproteins and glycosylphosphatidylinositol anchors		Putative protein of unknown function; YMR084W and adjacent ORF YMR085W are merged in related strains	0	0	0	0	80.35576	NA	GO:0005975(363)-carbohydrate metabolic process	GO:0008150(6310)-biological_process	GO:0008150(6310)-biological_process	GO:0000287(182)-magnesium ion binding	GO:0003674(6310)-molecular_function	GO:0003674(6310)-molecular_function	GO:0005737(4109)-cytoplasm	GO:0005575(6310)-cellular_component	GO:0005575(6310)-cellular_component	unannotated
YDL052C	YKL188C	SLC1	1-acyl-sn-glycerol-3-phosphate acyltransferase, catalyzes the acylation of lysophosphatidic acid to form phosphatidic acid, a key intermediate in lipid metabolism; enzymatic activity detected in lipid particles and microsomes	PXA2	Subunit of a heterodimeric peroxisomal ATP-binding cassette transporter complex (Pxa1p-Pxa2p), required for import of long-chain fatty acids into peroxisomes; similarity to human adrenoleukodystrophy transporter and ALD-related proteins	0.200230574	0.990276805	1.618992125	1.618992125	79.422773	NA	GO:0008654(75)-phospholipid biosynthetic process	GO:0055085(382)-transmembrane transport	GO:0009987(5165)-cellular process	GO:0003841(3)-1-acylglycerol-3-phosphate O-acyltransferase activity	GO:0016887(279)-ATPase activity	GO:0003824(2344)-catalytic activity	GO:0016021(1250)-integral to membrane	GO:0005779(11)-integral to peroxisomal membrane	GO:0016021(1250)-integral to membrane	transport-synthesis
YDL052C	YPL147W	SLC1	1-acyl-sn-glycerol-3-phosphate acyltransferase, catalyzes the acylation of lysophosphatidic acid to form phosphatidic acid, a key intermediate in lipid metabolism; enzymatic activity detected in lipid particles and microsomes	PXA1	Subunit of a heterodimeric peroxisomal ATP-binding cassette transporter complex (Pxa1p-Pxa2p), required for import of long-chain fatty acids into peroxisomes; similarity to human adrenoleukodystrophy transporter and ALD-related proteins	0.200230574	0.990276805	1.618992125	1.618992125	79.422773	NA	GO:0008654(75)-phospholipid biosynthetic process	GO:0055085(382)-transmembrane transport	GO:0009987(5165)-cellular process	GO:0003841(3)-1-acylglycerol-3-phosphate O-acyltransferase activity	GO:0016887(279)-ATPase activity	GO:0003824(2344)-catalytic activity	GO:0016021(1250)-integral to membrane	GO:0005779(11)-integral to peroxisomal membrane	GO:0016021(1250)-integral to membrane	transport-synthesis
YGR121C	YLR155C	MEP1	Ammonium permease; belongs to a ubiquitous family of cytoplasmic membrane proteins that transport only ammonium (NH4); expression is under the nitrogen catabolite repression regulation	ASP3-1	Cell-wall L-asparaginase II, involved in asparagine catabolism; expression is induced during nitrogen starvation; four copies of ASP3 are present in the genome reference strain S288C	1.065566888	0	0.09310975	1.065566888	77.8356	-0.114721	GO:0019740(19)-nitrogen utilization	GO:0006520(247)-cellular amino acid metabolic process	GO:0006807(2174)-nitrogen compound metabolic process	GO:0008519(6)-ammonium transmembrane transporter activity	GO:0004067(6)-asparaginase activity	GO:0003674(6310)-molecular_function	GO:0016021(1250)-integral to membrane	GO:0005783(446)-endoplasmic reticulum	GO:0044464(5749)-cell part	transport-synthesis
YGR121C	YLR157C	MEP1	Ammonium permease; belongs to a ubiquitous family of cytoplasmic membrane proteins that transport only ammonium (NH4); expression is under the nitrogen catabolite repression regulation	ASP3-2	Cell-wall L-asparaginase II, involved in asparagine catabolism; expression is induced during nitrogen starvation; four copies of ASP3 are present in the genome reference strain S288C	1.065566888	0	0.09310975	1.065566888	77.8356	-0.114721	GO:0019740(19)-nitrogen utilization	GO:0006520(247)-cellular amino acid metabolic process	GO:0006807(2174)-nitrogen compound metabolic process	GO:0008519(6)-ammonium transmembrane transporter activity	GO:0004067(6)-asparaginase activity	GO:0003674(6310)-molecular_function	GO:0016021(1250)-integral to membrane	GO:0005618(109)-cell wall	GO:0044464(5749)-cell part	transport-synthesis
YGR121C	YLR158C	MEP1	Ammonium permease; belongs to a ubiquitous family of cytoplasmic membrane proteins that transport only ammonium (NH4); expression is under the nitrogen catabolite repression regulation	ASP3-3	Cell-wall L-asparaginase II, involved in asparagine catabolism; expression is induced during nitrogen starvation; four copies of ASP3 are present in the genome reference strain S288C	1.065566888	0	0.09310975	1.065566888	77.8356	-0.114721	GO:0019740(19)-nitrogen utilization	GO:0006520(247)-cellular amino acid metabolic process	GO:0006807(2174)-nitrogen compound metabolic process	GO:0008519(6)-ammonium transmembrane transporter activity	GO:0004067(6)-asparaginase activity	GO:0003674(6310)-molecular_function	GO:0016021(1250)-integral to membrane	GO:0005618(109)-cell wall	GO:0044464(5749)-cell part	transport-synthesis
YGR121C	YLR160C	MEP1	Ammonium permease; belongs to a ubiquitous family of cytoplasmic membrane proteins that transport only ammonium (NH4); expression is under the nitrogen catabolite repression regulation	ASP3-4	Cell-wall L-asparaginase II, involved in asparagine catabolism; expression is induced during nitrogen starvation; four copies of ASP3 are present in the genome reference strain S288C	1.065566888	0	0.09310975	1.065566888	77.8356	-0.114721	GO:0019740(19)-nitrogen utilization	GO:0006520(247)-cellular amino acid metabolic process	GO:0006807(2174)-nitrogen compound metabolic process	GO:0008519(6)-ammonium transmembrane transporter activity	GO:0004067(6)-asparaginase activity	GO:0003674(6310)-molecular_function	GO:0016021(1250)-integral to membrane	GO:0005618(109)-cell wall	GO:0044464(5749)-cell part	transport-synthesis
YLR155C	YNL142W	ASP3-1	Cell-wall L-asparaginase II, involved in asparagine catabolism; expression is induced during nitrogen starvation; four copies of ASP3 are present in the genome reference strain S288C	MEP2	Ammonium permease involved in regulation of pseudohyphal growth; belongs to a ubiquitous family of cytoplasmic membrane proteins that transport only ammonium (NH4); expression is under the nitrogen catabolite repression regulation	1.065566888	0	0.09310975	1.065566888	77.8356	-0.114721	GO:0006520(247)-cellular amino acid metabolic process	GO:0019740(19)-nitrogen utilization	GO:0006807(2174)-nitrogen compound metabolic process	GO:0004067(6)-asparaginase activity	GO:0008519(6)-ammonium transmembrane transporter activity	GO:0003674(6310)-molecular_function	GO:0005783(446)-endoplasmic reticulum	GO:0016021(1250)-integral to membrane	GO:0044464(5749)-cell part	transport-synthesis
YLR155C	YPR138C	ASP3-1	Cell-wall L-asparaginase II, involved in asparagine catabolism; expression is induced during nitrogen starvation; four copies of ASP3 are present in the genome reference strain S288C	MEP3	Ammonium permease of high capacity and low affinity; belongs to a ubiquitous family of cytoplasmic membrane proteins that transport only ammonium (NH4); expression is under the nitrogen catabolite repression regulation ammonia permease	1.065566888	0	0.09310975	1.065566888	77.8356	-0.114721	GO:0006520(247)-cellular amino acid metabolic process	GO:0019740(19)-nitrogen utilization	GO:0006807(2174)-nitrogen compound metabolic process	GO:0004067(6)-asparaginase activity	GO:0008519(6)-ammonium transmembrane transporter activity	GO:0003674(6310)-molecular_function	GO:0005783(446)-endoplasmic reticulum	GO:0016021(1250)-integral to membrane	GO:0044464(5749)-cell part	transport-synthesis
YLR157C	YNL142W	ASP3-2	Cell-wall L-asparaginase II, involved in asparagine catabolism; expression is induced during nitrogen starvation; four copies of ASP3 are present in the genome reference strain S288C	MEP2	Ammonium permease involved in regulation of pseudohyphal growth; belongs to a ubiquitous family of cytoplasmic membrane proteins that transport only ammonium (NH4); expression is under the nitrogen catabolite repression regulation	1.065566888	0	0.09310975	1.065566888	77.8356	-0.114721	GO:0006520(247)-cellular amino acid metabolic process	GO:0019740(19)-nitrogen utilization	GO:0006807(2174)-nitrogen compound metabolic process	GO:0004067(6)-asparaginase activity	GO:0008519(6)-ammonium transmembrane transporter activity	GO:0003674(6310)-molecular_function	GO:0005618(109)-cell wall	GO:0016021(1250)-integral to membrane	GO:0044464(5749)-cell part	transport-synthesis
YLR157C	YPR138C	ASP3-2	Cell-wall L-asparaginase II, involved in asparagine catabolism; expression is induced during nitrogen starvation; four copies of ASP3 are present in the genome reference strain S288C	MEP3	Ammonium permease of high capacity and low affinity; belongs to a ubiquitous family of cytoplasmic membrane proteins that transport only ammonium (NH4); expression is under the nitrogen catabolite repression regulation ammonia permease	1.065566888	0	0.09310975	1.065566888	77.8356	-0.114721	GO:0006520(247)-cellular amino acid metabolic process	GO:0019740(19)-nitrogen utilization	GO:0006807(2174)-nitrogen compound metabolic process	GO:0004067(6)-asparaginase activity	GO:0008519(6)-ammonium transmembrane transporter activity	GO:0003674(6310)-molecular_function	GO:0005618(109)-cell wall	GO:0016021(1250)-integral to membrane	GO:0044464(5749)-cell part	transport-synthesis
YLR158C	YNL142W	ASP3-3	Cell-wall L-asparaginase II, involved in asparagine catabolism; expression is induced during nitrogen starvation; four copies of ASP3 are present in the genome reference strain S288C	MEP2	Ammonium permease involved in regulation of pseudohyphal growth; belongs to a ubiquitous family of cytoplasmic membrane proteins that transport only ammonium (NH4); expression is under the nitrogen catabolite repression regulation	1.065566888	0	0.09310975	1.065566888	77.8356	-0.114721	GO:0006520(247)-cellular amino acid metabolic process	GO:0019740(19)-nitrogen utilization	GO:0006807(2174)-nitrogen compound metabolic process	GO:0004067(6)-asparaginase activity	GO:0008519(6)-ammonium transmembrane transporter activity	GO:0003674(6310)-molecular_function	GO:0005618(109)-cell wall	GO:0016021(1250)-integral to membrane	GO:0044464(5749)-cell part	transport-synthesis
YLR158C	YPR138C	ASP3-3	Cell-wall L-asparaginase II, involved in asparagine catabolism; expression is induced during nitrogen starvation; four copies of ASP3 are present in the genome reference strain S288C	MEP3	Ammonium permease of high capacity and low affinity; belongs to a ubiquitous family of cytoplasmic membrane proteins that transport only ammonium (NH4); expression is under the nitrogen catabolite repression regulation ammonia permease	1.065566888	0	0.09310975	1.065566888	77.8356	-0.114721	GO:0006520(247)-cellular amino acid metabolic process	GO:0019740(19)-nitrogen utilization	GO:0006807(2174)-nitrogen compound metabolic process	GO:0004067(6)-asparaginase activity	GO:0008519(6)-ammonium transmembrane transporter activity	GO:0003674(6310)-molecular_function	GO:0005618(109)-cell wall	GO:0016021(1250)-integral to membrane	GO:0044464(5749)-cell part	transport-synthesis
YLR160C	YNL142W	ASP3-4	Cell-wall L-asparaginase II, involved in asparagine catabolism; expression is induced during nitrogen starvation; four copies of ASP3 are present in the genome reference strain S288C	MEP2	Ammonium permease involved in regulation of pseudohyphal growth; belongs to a ubiquitous family of cytoplasmic membrane proteins that transport only ammonium (NH4); expression is under the nitrogen catabolite repression regulation	1.065566888	0	0.09310975	1.065566888	77.8356	-0.114721	GO:0006520(247)-cellular amino acid metabolic process	GO:0019740(19)-nitrogen utilization	GO:0006807(2174)-nitrogen compound metabolic process	GO:0004067(6)-asparaginase activity	GO:0008519(6)-ammonium transmembrane transporter activity	GO:0003674(6310)-molecular_function	GO:0005618(109)-cell wall	GO:0016021(1250)-integral to membrane	GO:0044464(5749)-cell part	transport-synthesis
YLR160C	YPR138C	ASP3-4	Cell-wall L-asparaginase II, involved in asparagine catabolism; expression is induced during nitrogen starvation; four copies of ASP3 are present in the genome reference strain S288C	MEP3	Ammonium permease of high capacity and low affinity; belongs to a ubiquitous family of cytoplasmic membrane proteins that transport only ammonium (NH4); expression is under the nitrogen catabolite repression regulation ammonia permease	1.065566888	0	0.09310975	1.065566888	77.8356	-0.114721	GO:0006520(247)-cellular amino acid metabolic process	GO:0019740(19)-nitrogen utilization	GO:0006807(2174)-nitrogen compound metabolic process	GO:0004067(6)-asparaginase activity	GO:0008519(6)-ammonium transmembrane transporter activity	GO:0003674(6310)-molecular_function	GO:0005618(109)-cell wall	GO:0016021(1250)-integral to membrane	GO:0044464(5749)-cell part	transport-synthesis
YDL021W	YER081W	GPM2	Homolog of Gpm1p phosphoglycerate mutase, which converts 3-phosphoglycerate to 2-phosphoglycerate in glycolysis; may be non-functional derivative of a gene duplication event	SER3	3-phosphoglycerate dehydrogenase, catalyzes the first step in serine and glycine biosynthesis; isozyme of Ser33p	0.481159123	0.990276805	0.428955987	0.990276805	77.787901	-0.608422	GO:0006096(37)-glycolysis	GO:0006564(5)-L-serine biosynthetic process	GO:0044238(3900)-primary metabolic process	GO:0003824(2344)-catalytic activity	GO:0003824(2344)-catalytic activity	GO:0003824(2344)-catalytic activity	GO:0005737(4109)-cytoplasm	GO:0005737(4109)-cytoplasm	GO:0005737(4109)-cytoplasm	pathway-boundary-glycolysis
YDL021W	YIL074C	GPM2	Homolog of Gpm1p phosphoglycerate mutase, which converts 3-phosphoglycerate to 2-phosphoglycerate in glycolysis; may be non-functional derivative of a gene duplication event	SER33	3-phosphoglycerate dehydrogenase, catalyzes the first step in serine and glycine biosynthesis; isozyme of Ser3p	0.659488659	0.990276805	0.428955987	0.990276805	77.787901	-0.608422	GO:0006096(37)-glycolysis	GO:0006414(621)-translational elongation	GO:0044260(3263)-cellular macromolecule metabolic process	GO:0003824(2344)-catalytic activity	GO:0003824(2344)-catalytic activity	GO:0003824(2344)-catalytic activity	GO:0005737(4109)-cytoplasm	GO:0005737(4109)-cytoplasm	GO:0005737(4109)-cytoplasm	pathway-boundary-glycolysis
YER081W	YOL056W	SER3	3-phosphoglycerate dehydrogenase, catalyzes the first step in serine and glycine biosynthesis; isozyme of Ser33p	GPM3	Homolog of Gpm1p phosphoglycerate mutase, which converts 3-phosphoglycerate to 2-phosphoglycerate in glycolysis; may be non-functional derivative of a gene duplication event	0.481159123	0.990276805	0.428955987	0.990276805	77.787901	-0.608422	GO:0006564(5)-L-serine biosynthetic process	GO:0006096(37)-glycolysis	GO:0044238(3900)-primary metabolic process	GO:0003824(2344)-catalytic activity	GO:0003824(2344)-catalytic activity	GO:0003824(2344)-catalytic activity	GO:0005737(4109)-cytoplasm	GO:0005829(669)-cytosol	GO:0005737(4109)-cytoplasm	pathway-boundary-glycolysis
YIL074C	YOL056W	SER33	3-phosphoglycerate dehydrogenase, catalyzes the first step in serine and glycine biosynthesis; isozyme of Ser3p	GPM3	Homolog of Gpm1p phosphoglycerate mutase, which converts 3-phosphoglycerate to 2-phosphoglycerate in glycolysis; may be non-functional derivative of a gene duplication event	0.659488659	0.990276805	0.428955987	0.990276805	77.787901	-0.608422	GO:0006414(621)-translational elongation	GO:0006096(37)-glycolysis	GO:0044260(3263)-cellular macromolecule metabolic process	GO:0003824(2344)-catalytic activity	GO:0003824(2344)-catalytic activity	GO:0003824(2344)-catalytic activity	GO:0005737(4109)-cytoplasm	GO:0005829(669)-cytosol	GO:0005737(4109)-cytoplasm	pathway-boundary-glycolysis
YDL210W	YGR019W	UGA4	Permease that serves as a gamma-aminobutyrate (GABA) transport protein involved in the utilization of GABA as a nitrogen source; catalyzes the transport of putrescine and delta-aminolevulinic acid (ALA); localized to the vacuolar membrane	UGA1	Gamma-aminobutyrate (GABA) transaminase (4-aminobutyrate aminotransferase) involved in the 4-aminobutyrate and glutamate degradation pathways; required for normal oxidative stress tolerance and nitrogen utilization	0.200230574	0	0.428955987	0.428955987	77.501638	NA	GO:0055085(382)-transmembrane transport	GO:0034605(182)-cellular response to heat	GO:0009987(5165)-cellular process	GO:0015171(38)-amino acid transmembrane transporter activity	GO:0003824(2344)-catalytic activity	GO:0003674(6310)-molecular_function	GO:0000329(89)-fungal-type vacuole membrane	GO:0005737(4109)-cytoplasm	GO:0005737(4109)-cytoplasm	transport-synthesis
YDL210W	YMR250W	UGA4	Permease that serves as a gamma-aminobutyrate (GABA) transport protein involved in the utilization of GABA as a nitrogen source; catalyzes the transport of putrescine and delta-aminolevulinic acid (ALA); localized to the vacuolar membrane	GAD1	Glutamate decarboxylase, converts glutamate into gamma-aminobutyric acid (GABA) during glutamate catabolism; involved in response to oxidative stress	0.200230574	0	0.428955987	0.428955987	75.719096	NA	GO:0055085(382)-transmembrane transport	GO:0034605(182)-cellular response to heat	GO:0009987(5165)-cellular process	GO:0015171(38)-amino acid transmembrane transporter activity	GO:0003824(2344)-catalytic activity	GO:0003674(6310)-molecular_function	GO:0000329(89)-fungal-type vacuole membrane	GO:0005737(4109)-cytoplasm	GO:0005737(4109)-cytoplasm	transport-synthesis
YDR037W	YNL268W	KRS1	Lysyl-tRNA synthetase	LYP1	Lysine permease; one of three amino acid permeases (Alp1p, Can1p, Lyp1p) responsible for uptake of cationic amino acids	0.200230574	0	0.428955987	0.428955987	75.252926	NA	GO:0006412(1036)-translation	GO:0055085(382)-transmembrane transport	GO:0009987(5165)-cellular process	GO:0003676(1491)-nucleic acid binding	GO:0015171(38)-amino acid transmembrane transporter activity	GO:0003674(6310)-molecular_function	GO:0005737(4109)-cytoplasm	GO:0005739(1124)-mitochondrion	GO:0005737(4109)-cytoplasm	transport-synthesis
YDR242W	YMR169C	AMD2	Putative amidase	ALD3	Cytoplasmic aldehyde dehydrogenase, involved in beta-alanine synthesis; uses NAD as the preferred coenzyme; very similar to Ald2p; expression is induced by stress and repressed by glucose	0	0.990276805	0	0.990276805	75.233811	NA	GO:0008150(6310)-biological_process	GO:0055114(367)-oxidation reduction	GO:0008150(6310)-biological_process	GO:0016884(16)-carbon-nitrogen ligase activity, with glutamine as amido-N-donor	GO:0004030(6)-aldehyde dehydrogenase [NAD(P)] activity	GO:0003824(2344)-catalytic activity	GO:0005575(6310)-cellular_component	GO:0005737(4109)-cytoplasm	GO:0005575(6310)-cellular_component	unannotated
YDR242W	YMR170C	AMD2	Putative amidase	ALD2	Cytoplasmic aldehyde dehydrogenase, involved in ethanol oxidation and beta-alanine biosynthesis; uses NAD as the preferred coenzyme; expression is stress induced and glucose repressed; very similar to Ald3p	0	0.990276805	0	0.990276805	75.233811	NA	GO:0008150(6310)-biological_process	GO:0055114(367)-oxidation reduction	GO:0008150(6310)-biological_process	GO:0016884(16)-carbon-nitrogen ligase activity, with glutamine as amido-N-donor	GO:0004030(6)-aldehyde dehydrogenase [NAD(P)] activity	GO:0003824(2344)-catalytic activity	GO:0005575(6310)-cellular_component	GO:0005737(4109)-cytoplasm	GO:0005575(6310)-cellular_component	unannotated
YDR497C	YHR046C	ITR1	Myo-inositol transporter with strong similarity to the minor myo-inositol transporter Itr2p, member of the sugar transporter superfamily; expression is repressed by inositol and choline via Opi1p and derepressed via Ino2p and Ino4p	INM1	Inositol monophosphatase, involved in biosynthesis of inositol and in phosphoinositide second messenger signaling; INM1 expression increases in the presence of inositol and decreases upon exposure to antibipolar drugs lithium and valproate	0.200230574	0	0.09310975	0.200230574	73.333865	NA	GO:0055085(382)-transmembrane transport	GO:0006414(621)-translational elongation	GO:0009987(5165)-cellular process	GO:0005215(425)-transporter activity	GO:0000287(182)-magnesium ion binding	GO:0003674(6310)-molecular_function	GO:0016021(1250)-integral to membrane	GO:0005737(4109)-cytoplasm	GO:0044464(5749)-cell part	transport-synthesis
YHR046C	YOL103W	INM1	Inositol monophosphatase, involved in biosynthesis of inositol and in phosphoinositide second messenger signaling; INM1 expression increases in the presence of inositol and decreases upon exposure to antibipolar drugs lithium and valproate	ITR2	Myo-inositol transporter with strong similarity to the major myo-inositol transporter Itr1p, member of the sugar transporter superfamily; expressed constitutively	0.200230574	0	0.09310975	0.200230574	73.333865	NA	GO:0006414(621)-translational elongation	GO:0055085(382)-transmembrane transport	GO:0009987(5165)-cellular process	GO:0000287(182)-magnesium ion binding	GO:0005215(425)-transporter activity	GO:0003674(6310)-molecular_function	GO:0005737(4109)-cytoplasm	GO:0016021(1250)-integral to membrane	GO:0044464(5749)-cell part	transport-synthesis
YBR184W	YHR104W		Putative protein of unknown function; YBR184W is not an essential gene	GRE3	Aldose reductase involved in methylglyoxal, d-xylose, arabinose, and galactose metabolism; stress induced (osmotic, ionic, oxidative, heat shock, starvation and heavy metals); regulated by the HOG pathway	0	0	0	0	72.283906	NA	GO:0008150(6310)-biological_process	GO:0006950(827)-response to stress	GO:0008150(6310)-biological_process	GO:0003674(6310)-molecular_function	GO:0004032(7)-aldehyde reductase activity	GO:0003674(6310)-molecular_function	GO:0005575(6310)-cellular_component	GO:0005737(4109)-cytoplasm	GO:0005575(6310)-cellular_component	unannotated
YOR071C	YOR143C	NRT1	High-affinity nicotinamide riboside transporter; also transports thiamine with low affinity; shares sequence similarity with Thi7p and Thi72p; proposed to be involved in 5-fluorocytosine sensitivity	THI80	Thiamine pyrophosphokinase, phosphorylates thiamine to produce the coenzyme thiamine pyrophosphate (thiamine diphosphate)	0.948499635	0	0.09310975	0.948499635	72.234971	NA	GO:0006414(621)-translational elongation	GO:0009229(1)-thiamin diphosphate biosynthetic process	GO:0044249(2444)-cellular biosynthetic process	GO:0015205(10)-nucleobase transmembrane transporter activity	GO:0000166(911)-nucleotide binding	GO:0003674(6310)-molecular_function	GO:0016021(1250)-integral to membrane	GO:0005737(4109)-cytoplasm	GO:0044464(5749)-cell part	transport-synthesis
YLR237W	YOR143C	THI7	Plasma membrane transporter responsible for the uptake of thiamine, member of the major facilitator superfamily of transporters; mutation of human ortholog causes thiamine-responsive megaloblastic anemia	THI80	Thiamine pyrophosphokinase, phosphorylates thiamine to produce the coenzyme thiamine pyrophosphate (thiamine diphosphate)	0.200230574	0	0.09310975	0.200230574	72.234971	NA	GO:0055085(382)-transmembrane transport	GO:0006772(21)-thiamin metabolic process	GO:0009987(5165)-cellular process	GO:0015205(10)-nucleobase transmembrane transporter activity	GO:0000166(911)-nucleotide binding	GO:0003674(6310)-molecular_function	GO:0016021(1250)-integral to membrane	GO:0005737(4109)-cytoplasm	GO:0044464(5749)-cell part	transport-synthesis
YOR143C	YOR192C	THI80	Thiamine pyrophosphokinase, phosphorylates thiamine to produce the coenzyme thiamine pyrophosphate (thiamine diphosphate)	THI72	Transporter of thiamine or related compound; shares sequence similarity with Thi7p	0.200230574	0	0.09310975	0.200230574	72.234971	NA	GO:0006772(21)-thiamin metabolic process	GO:0055085(382)-transmembrane transport	GO:0009987(5165)-cellular process	GO:0000166(911)-nucleotide binding	GO:0005215(425)-transporter activity	GO:0003674(6310)-molecular_function	GO:0005737(4109)-cytoplasm	GO:0016020(1862)-membrane	GO:0044464(5749)-cell part	transport-synthesis
YHR018C	YNL270C	ARG4	Argininosuccinate lyase, catalyzes the final step in the arginine biosynthesis pathway	ALP1	Arginine transporter; expression is normally very low and it is unclear what conditions would induce significant expression	0.200230574	0	0.09310975	0.200230574	70.330695	-0.250952	GO:0006414(621)-translational elongation	GO:0055085(382)-transmembrane transport	GO:0009987(5165)-cellular process	GO:0003824(2344)-catalytic activity	GO:0015171(38)-amino acid transmembrane transporter activity	GO:0003674(6310)-molecular_function	GO:0005829(669)-cytosol	GO:0016021(1250)-integral to membrane	GO:0044464(5749)-cell part	transport-synthesis
YER065C	YJR095W	ICL1	Isocitrate lyase, catalyzes the formation of succinate and glyoxylate from isocitrate, a key reaction of the glyoxylate cycle; expression of ICL1 is induced by growth on ethanol and repressed by growth on glucose	SFC1	Mitochondrial succinate-fumarate transporter, transports succinate into and fumarate out of the mitochondrion; required for ethanol and acetate utilization	0.200230574	0	0.428955987	0.428955987	70.286239	NA	GO:0006099(30)-tricarboxylic acid cycle	GO:0055085(382)-transmembrane transport	GO:0009987(5165)-cellular process	GO:0003824(2344)-catalytic activity	GO:0005488(3265)-binding	GO:0003674(6310)-molecular_function	GO:0005737(4109)-cytoplasm	GO:0005739(1124)-mitochondrion	GO:0005737(4109)-cytoplasm	transport-synthesis
YEL047C	YER065C		Soluble fumarate reductase, required with isoenzyme Osm1p for anaerobic growth; may interact with ribosomes, based on co-purification experiments; authentic, non-tagged protein is detected in purified mitochondria in high-throughput studies	ICL1	Isocitrate lyase, catalyzes the formation of succinate and glyoxylate from isocitrate, a key reaction of the glyoxylate cycle; expression of ICL1 is induced by growth on ethanol and repressed by growth on glucose	0.481159123	0.990276805	0.428955987	0.990276805	70.112363	NA	GO:0006414(621)-translational elongation	GO:0006097(8)-glyoxylate cycle	GO:0044238(3900)-primary metabolic process	GO:0000104(9)-succinate dehydrogenase activity	GO:0003824(2344)-catalytic activity	GO:0003824(2344)-catalytic activity	GO:0005737(4109)-cytoplasm	GO:0005737(4109)-cytoplasm	GO:0005737(4109)-cytoplasm	pathway-boundary-fumarate
YJR051W	YJR095W	OSM1	Fumarate reductase, catalyzes the reduction of fumarate to succinate, required for the reoxidation of intracellular NADH under anaerobic conditions; mutations cause osmotic sensitivity	SFC1	Mitochondrial succinate-fumarate transporter, transports succinate into and fumarate out of the mitochondrion; required for ethanol and acetate utilization	0	0	1.725241925	1.725241925	69.410713	NA	GO:0008152(4230)-metabolic process	GO:0006810(1326)-transport	GO:0008150(6310)-biological_process	GO:0009055(58)-electron carrier activity	GO:0005488(3265)-binding	GO:0003674(6310)-molecular_function	GO:0005739(1124)-mitochondrion	GO:0005739(1124)-mitochondrion	GO:0005739(1124)-mitochondrion	transport-synthesis
YJR095W	YLR359W	SFC1	Mitochondrial succinate-fumarate transporter, transports succinate into and fumarate out of the mitochondrion; required for ethanol and acetate utilization	ADE13	Adenylosuccinate lyase, catalyzes two steps in the 'de novo' purine nucleotide biosynthetic pathway; expression is repressed by adenine and activated by Bas1p and Pho2p; mutations in human ortholog ADSL cause adenylosuccinase deficiency	0.200230574	0	0	0.200230574	66.408428	NA	GO:0055085(382)-transmembrane transport	GO:0006164(80)-purine nucleotide biosynthetic process	GO:0009987(5165)-cellular process	GO:0005488(3265)-binding	GO:0003824(2344)-catalytic activity	GO:0003674(6310)-molecular_function	GO:0016021(1250)-integral to membrane	GO:0005575(6310)-cellular_component	GO:0005575(6310)-cellular_component	transport-synthesis
YDR497C	YPR113W	ITR1	Myo-inositol transporter with strong similarity to the minor myo-inositol transporter Itr2p, member of the sugar transporter superfamily; expression is repressed by inositol and choline via Opi1p and derepressed via Ino2p and Ino4p	PIS1	Phosphatidylinositol synthase, required for biosynthesis of phosphatidylinositol, which is a precursor for polyphosphoinositides, sphingolipids, and glycolipid anchors for some of the plasma membrane proteins	0.200230574	0	1.618992125	1.618992125	66.315091	NA	GO:0055085(382)-transmembrane transport	GO:0007049(669)-cell cycle	GO:0009987(5165)-cellular process	GO:0005215(425)-transporter activity	GO:0003881(1)-CDP-diacylglycerol-inositol 3-phosphatidyltransferase activity	GO:0003674(6310)-molecular_function	GO:0016021(1250)-integral to membrane	GO:0016021(1250)-integral to membrane	GO:0016021(1250)-integral to membrane	transport-synthesis
YOL103W	YPR113W	ITR2	Myo-inositol transporter with strong similarity to the major myo-inositol transporter Itr1p, member of the sugar transporter superfamily; expressed constitutively	PIS1	Phosphatidylinositol synthase, required for biosynthesis of phosphatidylinositol, which is a precursor for polyphosphoinositides, sphingolipids, and glycolipid anchors for some of the plasma membrane proteins	0.200230574	0	1.618992125	1.618992125	66.315091	NA	GO:0055085(382)-transmembrane transport	GO:0007049(669)-cell cycle	GO:0009987(5165)-cellular process	GO:0005215(425)-transporter activity	GO:0003881(1)-CDP-diacylglycerol-inositol 3-phosphatidyltransferase activity	GO:0003674(6310)-molecular_function	GO:0016021(1250)-integral to membrane	GO:0016021(1250)-integral to membrane	GO:0016021(1250)-integral to membrane	transport-synthesis
YEL047C	YLR359W		Soluble fumarate reductase, required with isoenzyme Osm1p for anaerobic growth; may interact with ribosomes, based on co-purification experiments; authentic, non-tagged protein is detected in purified mitochondria in high-throughput studies	ADE13	Adenylosuccinate lyase, catalyzes two steps in the 'de novo' purine nucleotide biosynthetic pathway; expression is repressed by adenine and activated by Bas1p and Pho2p; mutations in human ortholog ADSL cause adenylosuccinase deficiency	0.948499635	0.990276805	0	0.990276805	66.198552	NA	GO:0006414(621)-translational elongation	GO:0006164(80)-purine nucleotide biosynthetic process	GO:0044249(2444)-cellular biosynthetic process	GO:0000104(9)-succinate dehydrogenase activity	GO:0003824(2344)-catalytic activity	GO:0003824(2344)-catalytic activity	GO:0005737(4109)-cytoplasm	GO:0005575(6310)-cellular_component	GO:0005575(6310)-cellular_component	pathway-boundary-purine
YIR034C	YNL268W	LYS1	Saccharopine dehydrogenase (NAD, L-lysine-forming), catalyzes the conversion of saccharopine to L-lysine, which is the final step in the lysine biosynthesis pathway	LYP1	Lysine permease; one of three amino acid permeases (Alp1p, Can1p, Lyp1p) responsible for uptake of cationic amino acids	0.200230574	0	0.428955987	0.428955987	66.020672	0.998488	GO:0006414(621)-translational elongation	GO:0055085(382)-transmembrane transport	GO:0009987(5165)-cellular process	GO:0005488(3265)-binding	GO:0015171(38)-amino acid transmembrane transporter activity	GO:0003674(6310)-molecular_function	GO:0005737(4109)-cytoplasm	GO:0005739(1124)-mitochondrion	GO:0005737(4109)-cytoplasm	transport-synthesis
YFL017C	YMR084W	GNA1	Evolutionarily conserved glucosamine-6-phosphate acetyltransferase required for multiple cell cycle events including passage through START, DNA synthesis, and mitosis; involved in UDP-N-acetylglucosamine synthesis, forms GlcNAc6P from AcCoA		Putative protein of unknown function; YMR084W and adjacent ORF YMR085W are merged in related strains	0	0	0	0	65.527525	NA	GO:0006048(2)-UDP-N-acetylglucosamine biosynthetic process	GO:0008150(6310)-biological_process	GO:0008150(6310)-biological_process	GO:0004343(1)-glucosamine 6-phosphate N-acetyltransferase activity	GO:0003674(6310)-molecular_function	GO:0003674(6310)-molecular_function	GO:0005737(4109)-cytoplasm	GO:0005575(6310)-cellular_component	GO:0005575(6310)-cellular_component	unannotated
YHR046C	YPR113W	INM1	Inositol monophosphatase, involved in biosynthesis of inositol and in phosphoinositide second messenger signaling; INM1 expression increases in the presence of inositol and decreases upon exposure to antibipolar drugs lithium and valproate	PIS1	Phosphatidylinositol synthase, required for biosynthesis of phosphatidylinositol, which is a precursor for polyphosphoinositides, sphingolipids, and glycolipid anchors for some of the plasma membrane proteins	0.948499635	0.990276805	0.466902263	0.990276805	63.388345	0.998653	GO:0006414(621)-translational elongation	GO:0006661(6)-phosphatidylinositol biosynthetic process	GO:0044249(2444)-cellular biosynthetic process	GO:0004437(11)-inositol or phosphatidylinositol phosphatase activity	GO:0003881(1)-CDP-diacylglycerol-inositol 3-phosphatidyltransferase activity	GO:0003824(2344)-catalytic activity	GO:0005634(2206)-nucleus	GO:0005739(1124)-mitochondrion	GO:0043227(3956)-membrane-bounded organelle	transport-synthesis
YLR348C	YOL126C	DIC1	Mitochondrial dicarboxylate carrier, integral membrane protein, catalyzes a dicarboxylate-phosphate exchange across the inner mitochondrial membrane, transports cytoplasmic dicarboxylates into the mitochondrial matrix	MDH2	Cytoplasmic malate dehydrogenase, one of three isozymes that catalyze interconversion of malate and oxaloacetate; involved in the glyoxylate cycle and gluconeogenesis during growth on two-carbon compounds; interacts with Pck1p and Fbp1	1.559968785	0.658875914	0.77055206	1.559968785	62.794288	NA	GO:0006810(1326)-transport	GO:0016558(20)-protein import into peroxisome matrix	GO:0006810(1326)-transport	GO:0005488(3265)-binding	GO:0005488(3265)-binding	GO:0005488(3265)-binding	GO:0005739(1124)-mitochondrion	GO:0005829(669)-cytosol	GO:0044444(2920)-cytoplasmic part	transport-synthesis
YDR399W	YOR360C	HPT1	Dimeric hypoxanthine-guanine phosphoribosyltransferase, catalyzes the formation of both inosine monophosphate and guanosine monophosphate; mutations in the human homolog HPRT1 can cause Lesch-Nyhan syndrome and Kelley-Seegmiller syndrome	PDE2	High-affinity cyclic AMP phosphodiesterase, component of the cAMP-dependent protein kinase signaling system, protects the cell from extracellular cAMP, contains readthrough motif surrounding termination codon	0.948499635	0.990276805	1.050954756	1.050954756	61.253111	-0.007818	GO:0006166(5)-purine ribonucleoside salvage	GO:0006414(621)-translational elongation	GO:0044249(2444)-cellular biosynthetic process	GO:0004422(2)-hypoxanthine phosphoribosyltransferase activity	GO:0003824(2344)-catalytic activity	GO:0003824(2344)-catalytic activity	GO:0005634(2206)-nucleus	GO:0005634(2206)-nucleus	GO:0005634(2206)-nucleus	pathway-boundary-purine
YNL270C	YPL111W	ALP1	Arginine transporter; expression is normally very low and it is unclear what conditions would induce significant expression	CAR1	Arginase, responsible for arginine degradation, expression responds to both induction by arginine and nitrogen catabolite repression; disruption enhances freeze tolerance	0.200230574	0	0.09310975	0.200230574	60.240729	0.669384	GO:0055085(382)-transmembrane transport	GO:0006414(621)-translational elongation	GO:0009987(5165)-cellular process	GO:0015171(38)-amino acid transmembrane transporter activity	GO:0008270(492)-zinc ion binding	GO:0003674(6310)-molecular_function	GO:0016021(1250)-integral to membrane	GO:0005829(669)-cytosol	GO:0044464(5749)-cell part	transport-synthesis
YBR291C	YLR174W	CTP1	Mitochondrial inner membrane citrate transporter, member of the mitochondrial carrier family	IDP2	Cytosolic NADP-specific isocitrate dehydrogenase, catalyzes oxidation of isocitrate to alpha-ketoglutarate; levels are elevated during growth on non-fermentable carbon sources and reduced during growth on glucose	0.948499635	0.658875914	0.77055206	0.948499635	59.934024	0.554816	GO:0006414(621)-translational elongation	GO:0006537(13)-glutamate biosynthetic process	GO:0044249(2444)-cellular biosynthetic process	GO:0005488(3265)-binding	GO:0000287(182)-magnesium ion binding	GO:0005488(3265)-binding	GO:0005739(1124)-mitochondrion	GO:0005829(669)-cytosol	GO:0044444(2920)-cytoplasmic part	transport-synthesis
YEL063C	YHR018C	CAN1	Plasma membrane arginine permease, requires phosphatidyl ethanolamine (PE) for localization, exclusively associated with lipid rafts; mutation confers canavanine resistance	ARG4	Argininosuccinate lyase, catalyzes the final step in the arginine biosynthesis pathway	0.200230574	0	0.77055206	0.77055206	59.825464	-0.096739	GO:0055085(382)-transmembrane transport	GO:0006414(621)-translational elongation	GO:0009987(5165)-cellular process	GO:0015171(38)-amino acid transmembrane transporter activity	GO:0003824(2344)-catalytic activity	GO:0003674(6310)-molecular_function	GO:0005739(1124)-mitochondrion	GO:0005829(669)-cytosol	GO:0044444(2920)-cytoplasmic part	transport-synthesis
YER065C	YLR348C	ICL1	Isocitrate lyase, catalyzes the formation of succinate and glyoxylate from isocitrate, a key reaction of the glyoxylate cycle; expression of ICL1 is induced by growth on ethanol and repressed by growth on glucose	DIC1	Mitochondrial dicarboxylate carrier, integral membrane protein, catalyzes a dicarboxylate-phosphate exchange across the inner mitochondrial membrane, transports cytoplasmic dicarboxylates into the mitochondrial matrix	0.481159123	0	0.428955987	0.481159123	58.103961	NA	GO:0006097(8)-glyoxylate cycle	GO:0006414(621)-translational elongation	GO:0044238(3900)-primary metabolic process	GO:0003824(2344)-catalytic activity	GO:0005488(3265)-binding	GO:0003674(6310)-molecular_function	GO:0005737(4109)-cytoplasm	GO:0005739(1124)-mitochondrion	GO:0005737(4109)-cytoplasm	transport-synthesis
YBR184W	YLL043W		Putative protein of unknown function; YBR184W is not an essential gene	FPS1	Plasma membrane channel, member of major intrinsic protein (MIP) family; involved in efflux of glycerol and in uptake of acetic acid and the trivalent metalloids arsenite and antimonite; phosphorylated by Hog1p MAPK under acetate stress	0	0	0	0	56.290926	NA	GO:0008150(6310)-biological_process	GO:0006810(1326)-transport	GO:0008150(6310)-biological_process	GO:0003674(6310)-molecular_function	GO:0005215(425)-transporter activity	GO:0003674(6310)-molecular_function	GO:0005575(6310)-cellular_component	GO:0016021(1250)-integral to membrane	GO:0005575(6310)-cellular_component	unannotated
YBR184W	YJR159W		Putative protein of unknown function; YBR184W is not an essential gene	SOR1	Sorbitol dehydrogenase; expression is induced in the presence of sorbitol or xylose	0	0	0	0	55.224046	NA	GO:0008150(6310)-biological_process	GO:0008152(4230)-metabolic process	GO:0008150(6310)-biological_process	GO:0003674(6310)-molecular_function	GO:0005488(3265)-binding	GO:0003674(6310)-molecular_function	GO:0005575(6310)-cellular_component	GO:0005575(6310)-cellular_component	GO:0005575(6310)-cellular_component	unannotated
YHL012W	YKL127W		Putative protein of unknown function, has some homology to Ugp1p, which encodes UDP-glucose pyrophosphorylase	PGM1	Phosphoglucomutase, minor isoform; catalyzes the conversion from glucose-1-phosphate to glucose-6-phosphate, which is a key step in hexose metabolism	0.399933683	0.990276805	0	0.990276805	54.721749	NA	GO:0008152(4230)-metabolic process	GO:0005975(363)-carbohydrate metabolic process	GO:0008152(4230)-metabolic process	GO:0003983(2)-UTP:glucose-1-phosphate uridylyltransferase activity	GO:0004614(3)-phosphoglucomutase activity	GO:0003824(2344)-catalytic activity	GO:0005575(6310)-cellular_component	GO:0005737(4109)-cytoplasm	GO:0005575(6310)-cellular_component	unannotated
YHL012W	YMR105C		Putative protein of unknown function, has some homology to Ugp1p, which encodes UDP-glucose pyrophosphorylase	PGM2	Phosphoglucomutase, catalyzes the conversion from glucose-1-phosphate to glucose-6-phosphate, which is a key step in hexose metabolism; functions as the acceptor for a Glc-phosphotransferase	0.399933683	0.990276805	0	0.990276805	54.721749	NA	GO:0008152(4230)-metabolic process	GO:0005975(363)-carbohydrate metabolic process	GO:0008152(4230)-metabolic process	GO:0003983(2)-UTP:glucose-1-phosphate uridylyltransferase activity	GO:0004614(3)-phosphoglucomutase activity	GO:0003824(2344)-catalytic activity	GO:0005575(6310)-cellular_component	GO:0005737(4109)-cytoplasm	GO:0005575(6310)-cellular_component	unannotated
YDR400W	YER056C	URH1	Uridine nucleosidase (uridine-cytidine N-ribohydrolase), cleaves N-glycosidic bonds in nucleosides; involved in the pyrimidine salvage and nicotinamide riboside salvage pathways	FCY2	Purine-cytosine permease, mediates purine (adenine, guanine, and hypoxanthine) and cytosine accumulation	0.200230574	0	0.09310975	0.200230574	52.729154	-0.030625	GO:0030433(41)-ER-associated protein catabolic process	GO:0055085(382)-transmembrane transport	GO:0009987(5165)-cellular process	GO:0016787(1002)-hydrolase activity	GO:0015205(10)-nucleobase transmembrane transporter activity	GO:0003674(6310)-molecular_function	GO:0005737(4109)-cytoplasm	GO:0016021(1250)-integral to membrane	GO:0044464(5749)-cell part	transport-synthesis
YDR400W	YER060W	URH1	Uridine nucleosidase (uridine-cytidine N-ribohydrolase), cleaves N-glycosidic bonds in nucleosides; involved in the pyrimidine salvage and nicotinamide riboside salvage pathways	FCY21	Putative purine-cytosine permease, very similar to Fcy2p but cannot substitute for its function	0.200230574	0	0.09310975	0.200230574	52.729154	-0.030625	GO:0030433(41)-ER-associated protein catabolic process	GO:0055085(382)-transmembrane transport	GO:0009987(5165)-cellular process	GO:0016787(1002)-hydrolase activity	GO:0015205(10)-nucleobase transmembrane transporter activity	GO:0003674(6310)-molecular_function	GO:0005737(4109)-cytoplasm	GO:0016020(1862)-membrane	GO:0044464(5749)-cell part	transport-synthesis
YDR400W	YER060W-A	URH1	Uridine nucleosidase (uridine-cytidine N-ribohydrolase), cleaves N-glycosidic bonds in nucleosides; involved in the pyrimidine salvage and nicotinamide riboside salvage pathways	FCY22	Putative purine-cytosine permease, very similar to Fcy2p but cannot substitute for its function	0.200230574	0	0.09310975	0.200230574	52.729154	-0.030625	GO:0030433(41)-ER-associated protein catabolic process	GO:0055085(382)-transmembrane transport	GO:0009987(5165)-cellular process	GO:0016787(1002)-hydrolase activity	GO:0015205(10)-nucleobase transmembrane transporter activity	GO:0003674(6310)-molecular_function	GO:0005737(4109)-cytoplasm	GO:0016020(1862)-membrane	GO:0044464(5749)-cell part	transport-synthesis
YDR400W	YGL186C	URH1	Uridine nucleosidase (uridine-cytidine N-ribohydrolase), cleaves N-glycosidic bonds in nucleosides; involved in the pyrimidine salvage and nicotinamide riboside salvage pathways	TPN1	Plasma membrane pyridoxine (vitamin B6) transporter; member of the purine-cytosine permease subfamily within the major facilitator superfamily; proton symporter with similarity to Fcy21p, Fcy2p, and Fcy22p	0.200230574	0	0.09310975	0.200230574	52.729154	-0.030625	GO:0030433(41)-ER-associated protein catabolic process	GO:0055085(382)-transmembrane transport	GO:0009987(5165)-cellular process	GO:0016787(1002)-hydrolase activity	GO:0015205(10)-nucleobase transmembrane transporter activity	GO:0003674(6310)-molecular_function	GO:0005737(4109)-cytoplasm	GO:0016021(1250)-integral to membrane	GO:0044464(5749)-cell part	transport-synthesis
YLR155C	YPL265W	ASP3-1	Cell-wall L-asparaginase II, involved in asparagine catabolism; expression is induced during nitrogen starvation; four copies of ASP3 are present in the genome reference strain S288C	DIP5	Dicarboxylic amino acid permease, mediates high-affinity and high-capacity transport of L-glutamate and L-aspartate; also a transporter for Gln, Asn, Ser, Ala, and Gly	1.180479163	0	0.09310975	1.180479163	51.677984	0.502808	GO:0007039(118)-vacuolar protein catabolic process	GO:0006414(621)-translational elongation	GO:0044267(1938)-cellular protein metabolic process	GO:0004067(6)-asparaginase activity	GO:0015171(38)-amino acid transmembrane transporter activity	GO:0003674(6310)-molecular_function	GO:0005783(446)-endoplasmic reticulum	GO:0016021(1250)-integral to membrane	GO:0044464(5749)-cell part	transport-synthesis
YLR157C	YPL265W	ASP3-2	Cell-wall L-asparaginase II, involved in asparagine catabolism; expression is induced during nitrogen starvation; four copies of ASP3 are present in the genome reference strain S288C	DIP5	Dicarboxylic amino acid permease, mediates high-affinity and high-capacity transport of L-glutamate and L-aspartate; also a transporter for Gln, Asn, Ser, Ala, and Gly	1.180479163	0	0.09310975	1.180479163	51.677984	0.502808	GO:0007039(118)-vacuolar protein catabolic process	GO:0006414(621)-translational elongation	GO:0044267(1938)-cellular protein metabolic process	GO:0004067(6)-asparaginase activity	GO:0015171(38)-amino acid transmembrane transporter activity	GO:0003674(6310)-molecular_function	GO:0005618(109)-cell wall	GO:0016021(1250)-integral to membrane	GO:0044464(5749)-cell part	transport-synthesis
YLR158C	YPL265W	ASP3-3	Cell-wall L-asparaginase II, involved in asparagine catabolism; expression is induced during nitrogen starvation; four copies of ASP3 are present in the genome reference strain S288C	DIP5	Dicarboxylic amino acid permease, mediates high-affinity and high-capacity transport of L-glutamate and L-aspartate; also a transporter for Gln, Asn, Ser, Ala, and Gly	0.481159123	0	0.09310975	0.481159123	51.677984	0.502808	GO:0006520(247)-cellular amino acid metabolic process	GO:0006414(621)-translational elongation	GO:0044238(3900)-primary metabolic process	GO:0004067(6)-asparaginase activity	GO:0015171(38)-amino acid transmembrane transporter activity	GO:0003674(6310)-molecular_function	GO:0005618(109)-cell wall	GO:0016021(1250)-integral to membrane	GO:0044464(5749)-cell part	transport-synthesis
YLR160C	YPL265W	ASP3-4	Cell-wall L-asparaginase II, involved in asparagine catabolism; expression is induced during nitrogen starvation; four copies of ASP3 are present in the genome reference strain S288C	DIP5	Dicarboxylic amino acid permease, mediates high-affinity and high-capacity transport of L-glutamate and L-aspartate; also a transporter for Gln, Asn, Ser, Ala, and Gly	0.481159123	0	0.09310975	0.481159123	51.677984	0.502808	GO:0006520(247)-cellular amino acid metabolic process	GO:0006414(621)-translational elongation	GO:0044238(3900)-primary metabolic process	GO:0004067(6)-asparaginase activity	GO:0015171(38)-amino acid transmembrane transporter activity	GO:0003674(6310)-molecular_function	GO:0005618(109)-cell wall	GO:0016021(1250)-integral to membrane	GO:0044464(5749)-cell part	transport-synthesis
YDR256C	YGL184C	CTA1	Catalase A, breaks down hydrogen peroxide in the peroxisomal matrix formed by acyl-CoA oxidase (Pox1p) during fatty acid beta-oxidation	STR3	Cystathionine beta-lyase, converts cystathionine into homocysteine	0.449113995	0.990276805	0.466902263	0.990276805	51.318287	NA	GO:0006800(15)-oxygen and reactive oxygen species metabolic process	GO:0046483(248)-heterocycle metabolic process	GO:0044237(4027)-cellular metabolic process	GO:0004096(2)-catalase activity	GO:0003824(2344)-catalytic activity	GO:0003824(2344)-catalytic activity	GO:0005759(205)-mitochondrial matrix	GO:0005634(2206)-nucleus	GO:0043227(3956)-membrane-bounded organelle	pathway-boundary-redox
YDR341C	YNL270C		Arginyl-tRNA synthetase, proposed to be cytoplasmic but the authentic, non-tagged protein is detected in highly purified mitochondria in high-throughput studies	ALP1	Arginine transporter; expression is normally very low and it is unclear what conditions would induce significant expression	0.200230574	0	0.09310975	0.200230574	51.156356	NA	GO:0006412(1036)-translation	GO:0055085(382)-transmembrane transport	GO:0009987(5165)-cellular process	GO:0000166(911)-nucleotide binding	GO:0015171(38)-amino acid transmembrane transporter activity	GO:0003674(6310)-molecular_function	GO:0005737(4109)-cytoplasm	GO:0016021(1250)-integral to membrane	GO:0044464(5749)-cell part	transport-synthesis
YBR002C	YDR538W	RER2	Cis-prenyltransferase involved in dolichol synthesis; participates in endoplasmic reticulum (ER) protein sorting	PAD1	Phenylacrylic acid decarboxylase, confers resistance to cinnamic acid, decarboxylates aromatic carboxylic acids to the corresponding vinyl derivatives; homolog of E. coli UbiX	1.180479163	0.990276805	0.77055206	1.180479163	50.94916	NA	GO:0006486(74)-protein amino acid glycosylation	GO:0006414(621)-translational elongation	GO:0044267(1938)-cellular protein metabolic process	GO:0004659(14)-prenyltransferase activity	GO:0003824(2344)-catalytic activity	GO:0003824(2344)-catalytic activity	GO:0005783(446)-endoplasmic reticulum	GO:0005739(1124)-mitochondrion	GO:0044444(2920)-cytoplasmic part	pathway-boundary-quinone
YDL090C	YDR538W	RAM1	Beta subunit of the CAAX farnesyltransferase (FTase) that prenylates the a-factor mating pheromone and Ras proteins; required for the membrane localization of Ras proteins and a-factor; homolog of the mammalian FTase beta subunit	PAD1	Phenylacrylic acid decarboxylase, confers resistance to cinnamic acid, decarboxylates aromatic carboxylic acids to the corresponding vinyl derivatives; homolog of E. coli UbiX	1.180479163	0.990276805	0.77055206	1.180479163	50.94916	NA	GO:0018347(2)-protein amino acid farnesylation	GO:0006414(621)-translational elongation	GO:0044267(1938)-cellular protein metabolic process	GO:0003824(2344)-catalytic activity	GO:0003824(2344)-catalytic activity	GO:0003824(2344)-catalytic activity	GO:0005965(2)-protein farnesyltransferase complex	GO:0005739(1124)-mitochondrion	GO:0044444(2920)-cytoplasmic part	pathway-boundary-quinone
YDR538W	YGL155W	PAD1	Phenylacrylic acid decarboxylase, confers resistance to cinnamic acid, decarboxylates aromatic carboxylic acids to the corresponding vinyl derivatives; homolog of E. coli UbiX	CDC43	Beta subunit of geranylgeranyltransferase type I, catalyzes geranylgeranylation to the cysteine residue in proteins containing a C-terminal CaaX sequence ending in Leu or Phe; has substrates important for morphogenesis	1.180479163	0.990276805	0.191747778	1.180479163	50.94916	NA	GO:0006414(621)-translational elongation	GO:0018348(4)-protein amino acid geranylgeranylation	GO:0044267(1938)-cellular protein metabolic process	GO:0003824(2344)-catalytic activity	GO:0003824(2344)-catalytic activity	GO:0003824(2344)-catalytic activity	GO:0005737(4109)-cytoplasm	GO:0005953(2)-CAAX-protein geranylgeranyltransferase complex	GO:0044424(5209)-intracellular part	pathway-boundary-quinone
YDR538W	YJL031C	PAD1	Phenylacrylic acid decarboxylase, confers resistance to cinnamic acid, decarboxylates aromatic carboxylic acids to the corresponding vinyl derivatives; homolog of E. coli UbiX	BET4	Alpha subunit of Type II geranylgeranyltransferase required for vesicular transport between the endoplasmic reticulum and the Golgi; provides a membrane attachment moiety to Rab-like proteins Ypt1p and Sec4p	1.180479163	0.990276805	0.77055206	1.180479163	50.94916	NA	GO:0006414(621)-translational elongation	GO:0018346(5)-protein amino acid prenylation	GO:0044267(1938)-cellular protein metabolic process	GO:0003824(2344)-catalytic activity	GO:0004659(14)-prenyltransferase activity	GO:0003824(2344)-catalytic activity	GO:0005739(1124)-mitochondrion	GO:0005968(2)-Rab-protein geranylgeranyltransferase complex	GO:0044444(2920)-cytoplasmic part	pathway-boundary-quinone
YDR538W	YKL019W	PAD1	Phenylacrylic acid decarboxylase, confers resistance to cinnamic acid, decarboxylates aromatic carboxylic acids to the corresponding vinyl derivatives; homolog of E. coli UbiX	RAM2	Alpha subunit of both the farnesyltransferase and type I geranylgeranyltransferase that catalyze prenylation of proteins containing a CAAX consensus motif; essential protein required for membrane localization of Ras proteins and a-factor	1.180479163	0.990276805	0.77055206	1.180479163	50.94916	NA	GO:0006414(621)-translational elongation	GO:0018346(5)-protein amino acid prenylation	GO:0044267(1938)-cellular protein metabolic process	GO:0003824(2344)-catalytic activity	GO:0004659(14)-prenyltransferase activity	GO:0003824(2344)-catalytic activity	GO:0005739(1124)-mitochondrion	GO:0005965(2)-protein farnesyltransferase complex	GO:0044444(2920)-cytoplasmic part	pathway-boundary-quinone
YDR538W	YMR101C	PAD1	Phenylacrylic acid decarboxylase, confers resistance to cinnamic acid, decarboxylates aromatic carboxylic acids to the corresponding vinyl derivatives; homolog of E. coli UbiX	SRT1	Cis-prenyltransferase involved in synthesis of long-chain dolichols (19-22 isoprene units; as opposed to Rer2p which synthesizes shorter-chain dolichols); localizes to lipid bodies; transcription is induced during stationary phase	1.180479163	0.990276805	0.77055206	1.180479163	50.94916	NA	GO:0006414(621)-translational elongation	GO:0006486(74)-protein amino acid glycosylation	GO:0044267(1938)-cellular protein metabolic process	GO:0003824(2344)-catalytic activity	GO:0004659(14)-prenyltransferase activity	GO:0003824(2344)-catalytic activity	GO:0005739(1124)-mitochondrion	GO:0005811(38)-lipid particle	GO:0044444(2920)-cytoplasmic part	pathway-boundary-quinone
YDR538W	YPR176C	PAD1	Phenylacrylic acid decarboxylase, confers resistance to cinnamic acid, decarboxylates aromatic carboxylic acids to the corresponding vinyl derivatives; homolog of E. coli UbiX	BET2	Beta subunit of Type II geranylgeranyltransferase required for vesicular transport between the endoplasmic reticulum and the Golgi; provides a membrane attachment moiety to Rab-like proteins Ypt1p and Sec4p	1.180479163	0.990276805	0.77055206	1.180479163	50.94916	NA	GO:0006414(621)-translational elongation	GO:0018348(4)-protein amino acid geranylgeranylation	GO:0044267(1938)-cellular protein metabolic process	GO:0003824(2344)-catalytic activity	GO:0003824(2344)-catalytic activity	GO:0003824(2344)-catalytic activity	GO:0005739(1124)-mitochondrion	GO:0005968(2)-Rab-protein geranylgeranyltransferase complex	GO:0044444(2920)-cytoplasmic part	pathway-boundary-quinone
YAR071W	YDR261C	PHO11	One of three repressible acid phosphatases, a glycoprotein that is transported to the cell surface by the secretory pathway; induced by phosphate starvation and coordinately regulated by PHO4 and PHO2	EXG2	Exo-1,3-beta-glucanase, involved in cell wall beta-glucan assembly; may be anchored to the plasma membrane via a glycosylphosphatidylinositol (GPI) anchor	0.399933683	1.840137674	0	1.840137674	50.226386	NA	GO:0006796(321)-phosphate metabolic process	GO:0005975(363)-carbohydrate metabolic process	GO:0008152(4230)-metabolic process	GO:0003993(8)-acid phosphatase activity	GO:0004338(4)-glucan 1,3-beta-glucosidase activity	GO:0016787(1002)-hydrolase activity	GO:0005576(97)-extracellular region	GO:0005886(366)-plasma membrane	GO:0005575(6310)-cellular_component	pathway-boundary-glycoprotein
